# Supplementary material for: The nucleoid occlusion factor Noc controls DNA replication initiation in Staphylococcus aureus
Source: PLoS Genet. 2017 Jul 19;13(7):e1006908. doi: 10.1371/journal.pgen.1006908 (PMC5540599; doi:10.1371/journal.pgen.1006908)
Supplement: S8 Table — (XLSX) [file pgen.1006908.s009.xlsx]

## Sheet: wt_trimmed_combinedTAmap.txt
Gene	TA site (bp)	No. of Insertion in wt	No. of Insertion in ∆noc
IG_SAOUHSC_00001	5	0	0
IG_SAOUHSC_00001	11	171	30
IG_SAOUHSC_00001	17	169	164
IG_SAOUHSC_00001	43	2	0
IG_SAOUHSC_00001	80	1	1
IG_SAOUHSC_00001	98	2	1
IG_SAOUHSC_00001	100	344	94
IG_SAOUHSC_00001	109	49	2
IG_SAOUHSC_00001	111	1881	572
IG_SAOUHSC_00001	115	2017	865
IG_SAOUHSC_00001	120	1	1
IG_SAOUHSC_00001	122	0	2
IG_SAOUHSC_00001	127	3	0
IG_SAOUHSC_00001	147	0	1
IG_SAOUHSC_00001	156	0	0
IG_SAOUHSC_00001	163	0	2
IG_SAOUHSC_00001	168	234	6
IG_SAOUHSC_00001	170	199	16
IG_SAOUHSC_00001	183	1	1
IG_SAOUHSC_00001	191	441	9
IG_SAOUHSC_00001	201	1	5
IG_SAOUHSC_00001	203	147	60
IG_SAOUHSC_00001	222	1	2
IG_SAOUHSC_00001	226	0	1
IG_SAOUHSC_00001	233	2	24
IG_SAOUHSC_00001	245	0	2
IG_SAOUHSC_00001	247	18	0
IG_SAOUHSC_00001	250	1	0
IG_SAOUHSC_00001	256	3	0
IG_SAOUHSC_00001	264	2	3
IG_SAOUHSC_00001	274	16	1
IG_SAOUHSC_00001	283	185	14
IG_SAOUHSC_00001	285	25	9
IG_SAOUHSC_00001	301	3	0
IG_SAOUHSC_00001	303	2	2
IG_SAOUHSC_00001	315	2	0
IG_SAOUHSC_00001	337	4	0
IG_SAOUHSC_00001	339	1	1
IG_SAOUHSC_00001	347	170	14
IG_SAOUHSC_00001	351	3	1
IG_SAOUHSC_00001	361	108	3
IG_SAOUHSC_00001	365	0	0
IG_SAOUHSC_00001	371	71	4
IG_SAOUHSC_00001	380	56	1
IG_SAOUHSC_00001	384	2	0
IG_SAOUHSC_00001	387	2	2
IG_SAOUHSC_00001	396	1	1
IG_SAOUHSC_00001	402	0	0
IG_SAOUHSC_00001	416	0	0
IG_SAOUHSC_00001	419	1	0
IG_SAOUHSC_00001	430	0	0
IG_SAOUHSC_00001	434	0	0
IG_SAOUHSC_00001	437	0	0
IG_SAOUHSC_00001	451	0	0
IG_SAOUHSC_00001	458	1	4
IG_SAOUHSC_00001	471	2	0
IG_SAOUHSC_00001	481	0	0
IG_SAOUHSC_00001	483	9	2
IG_SAOUHSC_00001	488	11	1
IG_SAOUHSC_00001	496	1	2
IG_SAOUHSC_00001	510	0	3
IG_SAOUHSC_00001	516	2	1
SAOUHSC_00001	569	0	2
SAOUHSC_00001	578	1	0
SAOUHSC_00001	583	0	1
SAOUHSC_00001	596	1	1
SAOUHSC_00001	603	0	1
SAOUHSC_00001	613	1	0
SAOUHSC_00001	621	0	0
SAOUHSC_00001	636	0	0
SAOUHSC_00001	641	8	12
SAOUHSC_00001	644	0	0
SAOUHSC_00001	651	3	5
SAOUHSC_00001	660	1	1
SAOUHSC_00001	674	1	1
SAOUHSC_00001	685	2	0
SAOUHSC_00001	696	0	0
SAOUHSC_00001	710	6	1
SAOUHSC_00001	722	1	0
SAOUHSC_00001	727	1	0
SAOUHSC_00001	735	1	1
SAOUHSC_00001	747	1	0
SAOUHSC_00001	750	1	0
SAOUHSC_00001	753	0	0
SAOUHSC_00001	764	1	1
SAOUHSC_00001	772	1	1
SAOUHSC_00001	774	1	0
SAOUHSC_00001	777	0	1
SAOUHSC_00001	780	0	2
SAOUHSC_00001	792	0	1
SAOUHSC_00001	819	1	0
SAOUHSC_00001	837	1	0
SAOUHSC_00001	852	0	1
SAOUHSC_00001	873	0	0
SAOUHSC_00001	893	1	0
SAOUHSC_00001	906	3	0
SAOUHSC_00001	932	1	1
SAOUHSC_00001	961	1	0
SAOUHSC_00001	971	2	0
SAOUHSC_00001	975	0	0
SAOUHSC_00001	979	0	2
SAOUHSC_00001	995	1	2
SAOUHSC_00001	1010	1	0
SAOUHSC_00001	1037	4	0
SAOUHSC_00001	1041	3	2
SAOUHSC_00001	1044	0	0
SAOUHSC_00001	1066	2	0
SAOUHSC_00001	1098	0	1
SAOUHSC_00001	1101	1	0
SAOUHSC_00001	1116	0	0
SAOUHSC_00001	1144	1	0
SAOUHSC_00001	1149	3	6
SAOUHSC_00001	1152	0	0
SAOUHSC_00001	1163	3	4
SAOUHSC_00001	1166	2	0
SAOUHSC_00001	1176	1	1
SAOUHSC_00001	1187	0	2
SAOUHSC_00001	1199	0	0
SAOUHSC_00001	1222	0	1
SAOUHSC_00001	1224	0	4
SAOUHSC_00001	1230	1	1
SAOUHSC_00001	1248	0	0
SAOUHSC_00001	1259	0	1
SAOUHSC_00001	1263	0	2
SAOUHSC_00001	1301	1	0
SAOUHSC_00001	1313	1	0
SAOUHSC_00001	1337	5	2
SAOUHSC_00001	1347	5	3
SAOUHSC_00001	1350	0	0
SAOUHSC_00001	1363	1	1
SAOUHSC_00001	1412	2	3
SAOUHSC_00001	1416	4	2
SAOUHSC_00001	1433	1	0
SAOUHSC_00001	1438	6	2
SAOUHSC_00001	1440	3	1
SAOUHSC_00001	1442	3	1
SAOUHSC_00001	1461	2	0
SAOUHSC_00001	1464	2	2
SAOUHSC_00001	1475	0	1
SAOUHSC_00001	1487	1	0
SAOUHSC_00001	1496	0	1
SAOUHSC_00001	1504	1	0
SAOUHSC_00001	1514	1	2
SAOUHSC_00001	1517	0	0
SAOUHSC_00001	1530	0	4
SAOUHSC_00001	1541	2	0
SAOUHSC_00001	1556	1	2
SAOUHSC_00001	1563	2	0
SAOUHSC_00001	1584	0	0
SAOUHSC_00001	1593	0	1
SAOUHSC_00001	1605	0	0
SAOUHSC_00001	1619	2	0
SAOUHSC_00001	1627	0	3
SAOUHSC_00001	1630	3	4
SAOUHSC_00001	1632	1	3
SAOUHSC_00001	1638	0	0
SAOUHSC_00001	1668	2	2
SAOUHSC_00001	1684	2	0
SAOUHSC_00001	1697	3	1
SAOUHSC_00001	1701	1	1
SAOUHSC_00001	1705	3	2
SAOUHSC_00001	1713	0	0
SAOUHSC_00001	1722	0	0
SAOUHSC_00001	1736	0	0
SAOUHSC_00001	1740	3	0
SAOUHSC_00001	1773	21	6
SAOUHSC_00001	1802	5	2
SAOUHSC_00001	1806	1	0
SAOUHSC_00001	1814	1	0
SAOUHSC_00001	1827	1	0
SAOUHSC_00001	1833	0	1
SAOUHSC_00001	1844	0	1
SAOUHSC_00001	1865	0	0
SAOUHSC_00001	1874	336	5
SAOUHSC_00001	1876	512	31
IG_SAOUHSC_00002	1880	0	162
IG_SAOUHSC_00002	1899	8	376
IG_SAOUHSC_00002	1907	5	1
IG_SAOUHSC_00002	1909	813	161
IG_SAOUHSC_00002	1911	2	7
IG_SAOUHSC_00002	1920	4	0
IG_SAOUHSC_00002	1926	0	1
IG_SAOUHSC_00002	1940	92	4
IG_SAOUHSC_00002	1948	1098	141
IG_SAOUHSC_00002	1950	0	2
IG_SAOUHSC_00002	1955	0	20
IG_SAOUHSC_00002	1990	0	0
IG_SAOUHSC_00002	1997	15	1
IG_SAOUHSC_00002	2006	1	1
IG_SAOUHSC_00002	2015	1	1
IG_SAOUHSC_00002	2024	0	1
IG_SAOUHSC_00002	2036	6	2
IG_SAOUHSC_00002	2038	3	4
IG_SAOUHSC_00002	2053	2	1
IG_SAOUHSC_00002	2061	0	1
IG_SAOUHSC_00002	2068	1	2
IG_SAOUHSC_00002	2089	1	2
IG_SAOUHSC_00002	2092	2	3
IG_SAOUHSC_00002	2095	2	3
IG_SAOUHSC_00002	2098	3	3
IG_SAOUHSC_00002	2101	0	0
IG_SAOUHSC_00002	2109	0	1
IG_SAOUHSC_00002	2116	39	17
IG_SAOUHSC_00002	2118	2	2
IG_SAOUHSC_00002	2120	427	88
IG_SAOUHSC_00002	2124	389	40
IG_SAOUHSC_00002	2126	148	264
IG_SAOUHSC_00002	2128	139	253
IG_SAOUHSC_00002	2130	124	33
IG_SAOUHSC_00002	2150	0	2
IG_SAOUHSC_00002	2154	0	0
SAOUHSC_00002	2170	0	0
SAOUHSC_00002	2173	2	0
SAOUHSC_00002	2183	3	0
SAOUHSC_00002	2188	3	1
SAOUHSC_00002	2191	8	0
SAOUHSC_00002	2199	5	0
SAOUHSC_00002	2211	1	0
SAOUHSC_00002	2218	4	2
SAOUHSC_00002	2238	0	0
SAOUHSC_00002	2242	8	1
SAOUHSC_00002	2244	0	1
SAOUHSC_00002	2247	3	0
SAOUHSC_00002	2254	0	1
SAOUHSC_00002	2284	0	1
SAOUHSC_00002	2286	0	0
SAOUHSC_00002	2289	2	1
SAOUHSC_00002	2316	1	1
SAOUHSC_00002	2326	0	0
SAOUHSC_00002	2332	2	0
SAOUHSC_00002	2340	0	0
SAOUHSC_00002	2353	2	1
SAOUHSC_00002	2362	3	1
SAOUHSC_00002	2382	1	0
SAOUHSC_00002	2385	1	0
SAOUHSC_00002	2410	1	0
SAOUHSC_00002	2413	2	0
SAOUHSC_00002	2415	0	0
SAOUHSC_00002	2424	1	1
SAOUHSC_00002	2431	1	1
SAOUHSC_00002	2440	0	0
SAOUHSC_00002	2445	5	1
SAOUHSC_00002	2449	0	1
SAOUHSC_00002	2472	0	1
SAOUHSC_00002	2476	1	0
SAOUHSC_00002	2497	0	0
SAOUHSC_00002	2502	2	1
SAOUHSC_00002	2511	1	0
SAOUHSC_00002	2525	0	1
SAOUHSC_00002	2532	0	1
SAOUHSC_00002	2535	1	0
SAOUHSC_00002	2548	0	0
SAOUHSC_00002	2574	0	0
SAOUHSC_00002	2584	3	3
SAOUHSC_00002	2640	0	1
SAOUHSC_00002	2643	0	1
SAOUHSC_00002	2662	2	2
SAOUHSC_00002	2664	4	0
SAOUHSC_00002	2679	0	2
SAOUHSC_00002	2682	1	2
SAOUHSC_00002	2715	2	1
SAOUHSC_00002	2730	0	0
SAOUHSC_00002	2770	0	1
SAOUHSC_00002	2778	1	0
SAOUHSC_00002	2787	1	2
SAOUHSC_00002	2791	1	1
SAOUHSC_00002	2797	3	4
SAOUHSC_00002	2824	0	0
SAOUHSC_00002	2850	1	0
SAOUHSC_00002	2854	0	0
SAOUHSC_00002	2875	4	0
SAOUHSC_00002	2886	0	1
SAOUHSC_00002	2889	1	2
SAOUHSC_00002	2900	0	0
SAOUHSC_00002	2908	4	4
SAOUHSC_00002	2919	1	0
SAOUHSC_00002	2933	2	0
SAOUHSC_00002	2941	0	0
SAOUHSC_00002	2946	1	0
SAOUHSC_00002	2950	6	0
SAOUHSC_00002	2952	0	1
SAOUHSC_00002	2969	3	1
SAOUHSC_00002	2994	2	0
SAOUHSC_00002	2997	2	2
SAOUHSC_00002	3013	1	1
SAOUHSC_00002	3016	5	2
SAOUHSC_00002	3022	0	0
SAOUHSC_00002	3025	5	3
SAOUHSC_00002	3030	1	2
SAOUHSC_00002	3034	5	1
SAOUHSC_00002	3064	0	2
SAOUHSC_00002	3082	1	0
SAOUHSC_00002	3087	2	2
SAOUHSC_00002	3124	0	0
SAOUHSC_00002	3148	1	1
SAOUHSC_00002	3152	3	6
SAOUHSC_00002	3154	3	0
SAOUHSC_00002	3168	1	1
SAOUHSC_00002	3181	0	1
SAOUHSC_00002	3211	0	2
SAOUHSC_00002	3226	1	1
SAOUHSC_00002	3231	0	0
SAOUHSC_00002	3255	0	0
SAOUHSC_00002	3264	0	2
SAOUHSC_00002	3270	0	1
SAOUHSC_00002	3284	220	9
SAOUHSC_00002	3287	0	0
IG_SAOUHSC_00003	3293	445	10
IG_SAOUHSC_00003	3297	5	1
IG_SAOUHSC_00003	3299	214	68
IG_SAOUHSC_00003	3303	2	0
IG_SAOUHSC_00003	3319	1	0
IG_SAOUHSC_00003	3323	2	0
IG_SAOUHSC_00003	3338	2	0
IG_SAOUHSC_00003	3354	2	0
IG_SAOUHSC_00003	3360	3	1
IG_SAOUHSC_00003	3368	5	66
IG_SAOUHSC_00003	3372	114	123
IG_SAOUHSC_00003	3377	1	0
IG_SAOUHSC_00003	3394	0	1
IG_SAOUHSC_00003	3405	0	2
IG_SAOUHSC_00003	3419	1	0
IG_SAOUHSC_00003	3425	0	3
IG_SAOUHSC_00003	3436	0	0
IG_SAOUHSC_00003	3447	1	0
IG_SAOUHSC_00003	3450	1	0
IG_SAOUHSC_00003	3460	1	1
IG_SAOUHSC_00003	3462	3	35
IG_SAOUHSC_00003	3471	0	0
IG_SAOUHSC_00003	3477	0	0
IG_SAOUHSC_00003	3485	0	0
IG_SAOUHSC_00003	3488	0	0
IG_SAOUHSC_00003	3495	0	0
IG_SAOUHSC_00003	3507	2	26
IG_SAOUHSC_00003	3509	31	338
IG_SAOUHSC_00003	3516	0	1
IG_SAOUHSC_00003	3526	1	1
IG_SAOUHSC_00003	3530	0	0
IG_SAOUHSC_00003	3536	0	0
IG_SAOUHSC_00003	3556	0	2
IG_SAOUHSC_00003	3569	2	5
IG_SAOUHSC_00003	3576	1	0
IG_SAOUHSC_00003	3580	2	55
IG_SAOUHSC_00003	3584	131	6
IG_SAOUHSC_00003	3586	6	163
IG_SAOUHSC_00003	3590	174	11
IG_SAOUHSC_00003	3601	6	10
IG_SAOUHSC_00003	3607	0	1
IG_SAOUHSC_00003	3612	2	1
IG_SAOUHSC_00003	3638	773	31
IG_SAOUHSC_00003	3640	121	4
IG_SAOUHSC_00003	3643	727	328
IG_SAOUHSC_00003	3645	543	139
IG_SAOUHSC_00003	3648	2	1
IG_SAOUHSC_00003	3656	266	258
SAOUHSC_00003	3675	0	1
SAOUHSC_00003	3695	3	1
SAOUHSC_00003	3698	2	12
SAOUHSC_00003	3711	0	1
SAOUHSC_00003	3716	1	2
SAOUHSC_00003	3728	0	0
SAOUHSC_00003	3744	0	0
SAOUHSC_00003	3791	2	2
SAOUHSC_00003	3794	0	2
SAOUHSC_00003	3798	0	1
SAOUHSC_00003	3825	0	0
SAOUHSC_00003	3833	115	79
SAOUHSC_00003	3849	1	1
SAOUHSC_00003	3851	1	0
SAOUHSC_00003	3855	0	1
SAOUHSC_00003	3866	2	2
SAOUHSC_00003	3890	0	0
SAOUHSC_00004	3919	3	3
SAOUHSC_00004	3923	0	2
SAOUHSC_00004	3934	1	0
SAOUHSC_00004	3942	0	0
SAOUHSC_00004	3947	0	0
SAOUHSC_00004	3951	1	1
SAOUHSC_00004	3962	1	0
SAOUHSC_00004	3989	0	2
SAOUHSC_00004	4027	14	3
SAOUHSC_00004	4041	0	0
SAOUHSC_00004	4043	1	1
SAOUHSC_00004	4048	0	0
SAOUHSC_00004	4054	1	1
SAOUHSC_00004	4067	1	0
SAOUHSC_00004	4076	0	0
SAOUHSC_00004	4082	0	2
SAOUHSC_00004	4093	2	1
SAOUHSC_00004	4100	0	0
SAOUHSC_00004	4110	0	0
SAOUHSC_00004	4115	0	1
SAOUHSC_00004	4120	3	2
SAOUHSC_00004	4133	1	3
SAOUHSC_00004	4137	1	0
SAOUHSC_00004	4139	0	0
SAOUHSC_00004	4159	1	1
SAOUHSC_00004	4169	0	0
SAOUHSC_00004	4171	3	1
SAOUHSC_00004	4175	0	0
SAOUHSC_00004	4184	2	0
SAOUHSC_00004	4207	2	1
SAOUHSC_00004	4222	2	0
SAOUHSC_00004	4230	3	59
SAOUHSC_00004	4232	3	8
SAOUHSC_00004	4255	2	0
SAOUHSC_00004	4277	0	1
SAOUHSC_00004	4282	0	1
SAOUHSC_00004	4300	3	0
SAOUHSC_00004	4313	0	0
SAOUHSC_00004	4315	0	5
SAOUHSC_00004	4319	1	1
SAOUHSC_00004	4347	3	0
SAOUHSC_00004	4351	73	22
SAOUHSC_00004	4360	2	1
SAOUHSC_00004	4368	0	0
SAOUHSC_00004	4376	0	0
SAOUHSC_00004	4381	0	0
SAOUHSC_00004	4394	7	2
SAOUHSC_00004	4398	3	1
SAOUHSC_00004	4402	0	0
SAOUHSC_00004	4411	0	1
SAOUHSC_00004	4417	1	0
SAOUHSC_00004	4435	0	2
SAOUHSC_00004	4450	4	0
SAOUHSC_00004	4453	2	2
SAOUHSC_00004	4473	0	1
SAOUHSC_00004	4486	2	6
SAOUHSC_00004	4493	0	1
SAOUHSC_00004	4508	1	0
SAOUHSC_00004	4519	0	0
SAOUHSC_00004	4528	0	0
SAOUHSC_00004	4532	2	0
SAOUHSC_00004	4550	1	0
SAOUHSC_00004	4562	13	24
SAOUHSC_00004	4584	36	30
SAOUHSC_00004	4588	3	0
SAOUHSC_00004	4592	0	0
SAOUHSC_00004	4598	0	1
SAOUHSC_00004	4608	0	0
SAOUHSC_00004	4643	0	0
SAOUHSC_00004	4649	1	1
SAOUHSC_00004	4655	0	0
SAOUHSC_00004	4661	1	2
SAOUHSC_00004	4664	2	2
SAOUHSC_00004	4691	1	2
SAOUHSC_00004	4696	1	1
SAOUHSC_00004	4718	0	1
SAOUHSC_00004	4720	2	1
SAOUHSC_00004	4755	1	0
SAOUHSC_00004	4778	0	1
SAOUHSC_00004	4796	0	1
SAOUHSC_00004	4801	3	1
SAOUHSC_00004	4816	0	0
SAOUHSC_00004	4823	0	0
SAOUHSC_00004	4839	0	0
SAOUHSC_00004	4849	1	0
SAOUHSC_00004	4852	0	0
SAOUHSC_00004	4855	1	2
SAOUHSC_00004	4864	2	13
SAOUHSC_00004	4876	0	1
SAOUHSC_00004	4900	2	2
SAOUHSC_00004	4903	0	0
SAOUHSC_00004	4907	0	0
SAOUHSC_00004	4919	0	0
SAOUHSC_00004	4924	0	3
SAOUHSC_00004	4940	6	4
SAOUHSC_00004	4951	2	2
SAOUHSC_00004	4958	0	0
SAOUHSC_00004	4979	1	0
SAOUHSC_00004	4985	0	0
SAOUHSC_00004	4992	0	1
SAOUHSC_00004	4997	293	21
SAOUHSC_00004	5000	0	0
SAOUHSC_00004	5015	3	0
SAOUHSC_00004	5017	0	2
SAOUHSC_00004	5022	3	59
SAOUHSC_00005	5056	1	1
SAOUHSC_00005	5069	4	2
SAOUHSC_00005	5073	1	1
SAOUHSC_00005	5089	3	2
SAOUHSC_00005	5095	1	0
SAOUHSC_00005	5098	1	0
SAOUHSC_00005	5107	1	2
SAOUHSC_00005	5116	2	2
SAOUHSC_00005	5120	2	0
SAOUHSC_00005	5132	3	5
SAOUHSC_00005	5136	2	5
SAOUHSC_00005	5138	4	2
SAOUHSC_00005	5140	2	2
SAOUHSC_00005	5173	5	1
SAOUHSC_00005	5192	0	0
SAOUHSC_00005	5195	1	0
SAOUHSC_00005	5198	1	0
SAOUHSC_00005	5212	1	0
SAOUHSC_00005	5220	0	0
SAOUHSC_00005	5243	0	0
SAOUHSC_00005	5255	0	0
SAOUHSC_00005	5264	0	0
SAOUHSC_00005	5269	2	0
SAOUHSC_00005	5276	0	1
SAOUHSC_00005	5288	5	9
SAOUHSC_00005	5300	55	39
SAOUHSC_00005	5336	0	2
SAOUHSC_00005	5341	0	1
SAOUHSC_00005	5350	2	1
SAOUHSC_00005	5363	2	0
SAOUHSC_00005	5382	0	0
SAOUHSC_00005	5389	1	2
SAOUHSC_00005	5401	3	1
SAOUHSC_00005	5425	2	1
SAOUHSC_00005	5446	1	0
SAOUHSC_00005	5452	4	2
SAOUHSC_00005	5454	2	4
SAOUHSC_00005	5458	1	1
SAOUHSC_00005	5474	8	4
SAOUHSC_00005	5476	4	13
SAOUHSC_00005	5478	1	2
SAOUHSC_00005	5490	4	3
SAOUHSC_00005	5492	5	0
SAOUHSC_00005	5503	3	10
SAOUHSC_00005	5518	0	2
SAOUHSC_00005	5540	1	0
SAOUHSC_00005	5549	0	0
SAOUHSC_00005	5564	0	0
SAOUHSC_00005	5599	3	0
SAOUHSC_00005	5601	1	0
SAOUHSC_00005	5607	1	1
SAOUHSC_00005	5617	2	0
SAOUHSC_00005	5627	4	1
SAOUHSC_00005	5630	0	0
SAOUHSC_00005	5647	3	0
SAOUHSC_00005	5671	1	0
SAOUHSC_00005	5699	2	0
SAOUHSC_00005	5712	1	1
SAOUHSC_00005	5718	17	17
SAOUHSC_00005	5729	4	2
SAOUHSC_00005	5732	3	2
SAOUHSC_00005	5739	0	10
SAOUHSC_00005	5749	0	0
SAOUHSC_00005	5762	2	1
SAOUHSC_00005	5771	1	2
SAOUHSC_00005	5790	4	4
SAOUHSC_00005	5792	0	2
SAOUHSC_00005	5804	3	0
SAOUHSC_00005	5813	3	0
SAOUHSC_00005	5821	1	2
SAOUHSC_00005	5838	2	1
SAOUHSC_00005	5840	5	6
SAOUHSC_00005	5850	2	0
SAOUHSC_00005	5866	1	2
SAOUHSC_00005	5871	1	0
SAOUHSC_00005	5879	0	2
SAOUHSC_00005	5888	1	0
SAOUHSC_00005	5892	1	1
SAOUHSC_00005	5903	1	1
SAOUHSC_00005	5932	0	0
SAOUHSC_00005	5944	0	0
SAOUHSC_00005	5948	2	1
SAOUHSC_00005	5952	2	2
SAOUHSC_00005	5959	0	1
SAOUHSC_00005	5963	6	3
SAOUHSC_00005	5972	2	1
SAOUHSC_00005	5990	2	3
SAOUHSC_00005	6008	1	0
SAOUHSC_00005	6020	0	3
SAOUHSC_00005	6032	5	2
SAOUHSC_00005	6034	13	12
SAOUHSC_00005	6038	4	1
SAOUHSC_00005	6085	1	1
SAOUHSC_00005	6089	0	0
SAOUHSC_00005	6112	1	0
SAOUHSC_00005	6116	3	1
SAOUHSC_00005	6121	0	2
SAOUHSC_00005	6148	12	2
SAOUHSC_00005	6150	1	0
SAOUHSC_00005	6173	1	2
SAOUHSC_00005	6191	0	4
SAOUHSC_00005	6194	2	0
SAOUHSC_00005	6238	0	0
SAOUHSC_00005	6248	0	1
SAOUHSC_00005	6259	0	0
SAOUHSC_00005	6265	3	4
SAOUHSC_00005	6281	3	1
SAOUHSC_00005	6286	1	0
SAOUHSC_00005	6299	0	0
SAOUHSC_00005	6302	496	679
SAOUHSC_00005	6331	1	0
SAOUHSC_00005	6359	2	2
SAOUHSC_00005	6380	4	1
SAOUHSC_00005	6397	1	0
SAOUHSC_00005	6403	1	3
SAOUHSC_00005	6410	0	0
SAOUHSC_00005	6415	2	0
SAOUHSC_00005	6418	1	0
SAOUHSC_00005	6439	1	3
SAOUHSC_00005	6443	0	0
SAOUHSC_00005	6455	0	0
SAOUHSC_00005	6491	2	1
SAOUHSC_00005	6517	1	2
SAOUHSC_00005	6531	0	1
SAOUHSC_00005	6548	0	1
SAOUHSC_00005	6578	0	1
SAOUHSC_00005	6581	1	3
SAOUHSC_00005	6592	2	0
SAOUHSC_00005	6595	0	0
SAOUHSC_00005	6606	0	1
SAOUHSC_00005	6614	2	1
SAOUHSC_00005	6625	0	0
SAOUHSC_00005	6639	6	2
SAOUHSC_00005	6645	11	22
SAOUHSC_00005	6647	14	4
SAOUHSC_00005	6666	4	6
SAOUHSC_00005	6668	2	0
SAOUHSC_00005	6683	1	2
SAOUHSC_00005	6693	21	18
SAOUHSC_00005	6696	4	1
SAOUHSC_00005	6700	0	2
SAOUHSC_00005	6702	0	1
SAOUHSC_00005	6710	4	0
SAOUHSC_00005	6722	1	0
SAOUHSC_00005	6728	2	1
SAOUHSC_00005	6761	1	1
SAOUHSC_00005	6771	0	1
SAOUHSC_00005	6805	2	1
SAOUHSC_00005	6844	2	0
SAOUHSC_00005	6850	4	3
SAOUHSC_00005	6895	1	0
SAOUHSC_00005	6910	2	1
SAOUHSC_00005	6920	1	0
SAOUHSC_00005	6929	0	2
SAOUHSC_00005	6931	1	0
SAOUHSC_00005	6938	0	2
SAOUHSC_00005	6948	1	2
SAOUHSC_00005	6958	0	0
SAOUHSC_00005	6966	0	0
SAOUHSC_00006	7015	0	0
SAOUHSC_00006	7030	1	4
SAOUHSC_00006	7043	3	2
SAOUHSC_00006	7046	0	1
SAOUHSC_00006	7072	1	1
SAOUHSC_00006	7077	1	1
SAOUHSC_00006	7091	0	1
SAOUHSC_00006	7129	0	0
SAOUHSC_00006	7138	55	26
SAOUHSC_00006	7148	2	1
SAOUHSC_00006	7150	2	3
SAOUHSC_00006	7153	7	7
SAOUHSC_00006	7155	19	10
SAOUHSC_00006	7162	14	19
SAOUHSC_00006	7175	0	2
SAOUHSC_00006	7187	0	0
SAOUHSC_00006	7194	2	2
SAOUHSC_00006	7196	0	1
SAOUHSC_00006	7211	2	0
SAOUHSC_00006	7225	4	2
SAOUHSC_00006	7232	1	0
SAOUHSC_00006	7236	3	2
SAOUHSC_00006	7259	2	2
SAOUHSC_00006	7263	2	1
SAOUHSC_00006	7276	4	2
SAOUHSC_00006	7280	0	5
SAOUHSC_00006	7299	2	0
SAOUHSC_00006	7305	0	0
SAOUHSC_00006	7328	2	0
SAOUHSC_00006	7371	3	0
SAOUHSC_00006	7373	3	3
SAOUHSC_00006	7385	2	1
SAOUHSC_00006	7391	0	1
SAOUHSC_00006	7411	2	0
SAOUHSC_00006	7418	16	6
SAOUHSC_00006	7421	1	2
SAOUHSC_00006	7424	3	2
SAOUHSC_00006	7430	13	21
SAOUHSC_00006	7435	2	0
SAOUHSC_00006	7442	0	0
SAOUHSC_00006	7448	0	1
SAOUHSC_00006	7452	1	0
SAOUHSC_00006	7460	0	1
SAOUHSC_00006	7483	3	3
SAOUHSC_00006	7499	1	1
SAOUHSC_00006	7504	1	0
SAOUHSC_00006	7507	0	0
SAOUHSC_00006	7526	0	0
SAOUHSC_00006	7534	6	9
SAOUHSC_00006	7538	3	2
SAOUHSC_00006	7550	1	0
SAOUHSC_00006	7562	0	2
SAOUHSC_00006	7567	1	0
SAOUHSC_00006	7576	0	0
SAOUHSC_00006	7588	2	1
SAOUHSC_00006	7592	0	0
SAOUHSC_00006	7597	1	3
SAOUHSC_00006	7601	4	1
SAOUHSC_00006	7613	0	1
SAOUHSC_00006	7630	0	4
SAOUHSC_00006	7640	3	0
SAOUHSC_00006	7673	0	0
SAOUHSC_00006	7678	3	1
SAOUHSC_00006	7682	1	1
SAOUHSC_00006	7691	2	4
SAOUHSC_00006	7694	4	1
SAOUHSC_00006	7704	10	24
SAOUHSC_00006	7748	2	0
SAOUHSC_00006	7778	24	17
SAOUHSC_00006	7811	0	0
SAOUHSC_00006	7820	1	0
SAOUHSC_00006	7868	1	1
SAOUHSC_00006	7879	3	1
SAOUHSC_00006	7897	0	0
SAOUHSC_00006	7901	4	0
SAOUHSC_00006	7919	4	0
SAOUHSC_00006	7931	0	2
SAOUHSC_00006	7946	0	1
SAOUHSC_00006	7957	1	1
SAOUHSC_00006	7961	4	2
SAOUHSC_00006	7966	7	2
SAOUHSC_00006	7968	1	0
SAOUHSC_00006	8006	0	0
SAOUHSC_00006	8020	1	9
SAOUHSC_00006	8027	0	0
SAOUHSC_00006	8039	1	7
SAOUHSC_00006	8042	0	0
SAOUHSC_00006	8047	2	1
SAOUHSC_00006	8062	0	2
SAOUHSC_00006	8067	0	2
SAOUHSC_00006	8071	2	1
SAOUHSC_00006	8093	1	2
SAOUHSC_00006	8102	3	0
SAOUHSC_00006	8109	0	0
SAOUHSC_00006	8116	3	2
SAOUHSC_00006	8120	2	3
SAOUHSC_00006	8126	0	1
SAOUHSC_00006	8146	8	0
SAOUHSC_00006	8155	2	1
SAOUHSC_00006	8159	4	0
SAOUHSC_00006	8174	1	1
SAOUHSC_00006	8186	2	0
SAOUHSC_00006	8210	0	0
SAOUHSC_00006	8216	1	1
SAOUHSC_00006	8276	1	0
SAOUHSC_00006	8281	0	1
SAOUHSC_00006	8293	1	0
SAOUHSC_00006	8302	1	3
SAOUHSC_00006	8311	1	0
SAOUHSC_00006	8337	0	0
SAOUHSC_00006	8339	2	0
SAOUHSC_00006	8347	1	0
SAOUHSC_00006	8350	1	2
SAOUHSC_00006	8355	3	0
SAOUHSC_00006	8357	2	0
SAOUHSC_00006	8360	0	0
SAOUHSC_00006	8368	2	0
SAOUHSC_00006	8380	0	1
SAOUHSC_00006	8398	0	0
SAOUHSC_00006	8401	1	0
SAOUHSC_00006	8407	1	1
SAOUHSC_00006	8411	7	1
SAOUHSC_00006	8432	0	0
SAOUHSC_00006	8459	2	0
SAOUHSC_00006	8473	2	2
SAOUHSC_00006	8491	0	2
SAOUHSC_00006	8506	0	1
SAOUHSC_00006	8524	1	1
SAOUHSC_00006	8527	3	1
SAOUHSC_00006	8531	1	1
SAOUHSC_00006	8536	5	0
SAOUHSC_00006	8543	3	0
SAOUHSC_00006	8546	0	0
SAOUHSC_00006	8550	2	2
SAOUHSC_00006	8555	1	0
SAOUHSC_00006	8569	0	1
SAOUHSC_00006	8573	2	1
SAOUHSC_00006	8577	3	1
SAOUHSC_00006	8615	1734	1064
SAOUHSC_00006	8621	5	2
SAOUHSC_00006	8653	0	1
SAOUHSC_00006	8659	1	0
SAOUHSC_00006	8663	3	1
SAOUHSC_00006	8677	3	0
SAOUHSC_00006	8687	0	0
SAOUHSC_00006	8690	1	2
SAOUHSC_00006	8704	2	2
SAOUHSC_00006	8706	5	5
SAOUHSC_00006	8714	1	0
SAOUHSC_00006	8721	1	1
SAOUHSC_00006	8737	0	0
SAOUHSC_00006	8750	1	0
SAOUHSC_00006	8756	1	1
SAOUHSC_00006	8764	1	0
SAOUHSC_00006	8774	1	1
SAOUHSC_00006	8801	2	0
SAOUHSC_00006	8804	2	3
SAOUHSC_00006	8819	1	0
SAOUHSC_00006	8848	0	1
SAOUHSC_00006	8861	1	0
SAOUHSC_00006	8876	0	1
SAOUHSC_00006	8890	0	1
SAOUHSC_00006	8894	1	1
SAOUHSC_00006	8908	0	1
SAOUHSC_00006	8912	3	0
SAOUHSC_00006	8921	1	1
SAOUHSC_00006	8956	0	3
SAOUHSC_00006	8971	1	2
SAOUHSC_00006	8990	3	0
SAOUHSC_00006	9002	2	1
SAOUHSC_00006	9019	1	0
SAOUHSC_00006	9043	0	1
SAOUHSC_00006	9052	0	0
SAOUHSC_00006	9059	1	0
SAOUHSC_00006	9080	1	0
SAOUHSC_00006	9083	0	0
SAOUHSC_00006	9109	0	3
SAOUHSC_00006	9121	2	2
SAOUHSC_00006	9148	1	0
SAOUHSC_00006	9151	3	3
SAOUHSC_00006	9154	2	2
SAOUHSC_00006	9158	1	1
SAOUHSC_00006	9171	1	0
SAOUHSC_00006	9176	1	0
SAOUHSC_00006	9182	184	104
SAOUHSC_00006	9191	2	0
SAOUHSC_00006	9198	0	0
SAOUHSC_00006	9205	0	0
SAOUHSC_00006	9221	0	1
SAOUHSC_00006	9227	9	11
SAOUHSC_00006	9230	28	35
SAOUHSC_00006	9239	5	1
SAOUHSC_00006	9245	0	0
SAOUHSC_00006	9254	0	0
SAOUHSC_00006	9260	2	0
SAOUHSC_00006	9268	5	5
SAOUHSC_00006	9272	18	8
SAOUHSC_00006	9278	0	0
SAOUHSC_00006	9283	5	4
SAOUHSC_00006	9301	1	0
SAOUHSC_00006	9311	3	4
SAOUHSC_00006	9314	1	0
SAOUHSC_00006	9329	0	0
SAOUHSC_00006	9337	0	0
SAOUHSC_00006	9350	0	1
SAOUHSC_00006	9388	1	0
SAOUHSC_00006	9397	1	0
SAOUHSC_00006	9428	0	0
SAOUHSC_00006	9433	35	362
SAOUHSC_00006	9476	276	87
SAOUHSC_00006	9487	0	1
SAOUHSC_00006	9500	0	1
SAOUHSC_00006	9526	14	1
SAOUHSC_00006	9557	1	2
SAOUHSC_00006	9599	0	1
SAOUHSC_00006	9607	3	3
SAOUHSC_00006	9641	2	5
SAOUHSC_00006	9643	1462	875
SAOUHSC_00006	9666	2	1
IG_SAOUHSC_00007	9669	1	1
IG_SAOUHSC_00007	9676	1	2
IG_SAOUHSC_00007	9687	4	1
IG_SAOUHSC_00007	9689	6	124
IG_SAOUHSC_00007	9693	14	229
IG_SAOUHSC_00007	9704	0	1
IG_SAOUHSC_00007	9710	5	3
IG_SAOUHSC_00007	9715	3	246
IG_SAOUHSC_00007	9722	0	0
IG_SAOUHSC_00007	9730	1	3
IG_SAOUHSC_00007	9733	19	166
IG_SAOUHSC_00007	9735	0	1
IG_SAOUHSC_00007	9746	4	257
IG_SAOUHSC_00007	9749	0	0
SAOUHSC_00007	9756	2	2
SAOUHSC_00007	9764	2	0
SAOUHSC_00007	9780	3	1
SAOUHSC_00007	9785	366	275
SAOUHSC_00007	9796	0	0
SAOUHSC_00007	9819	12272	15218
SAOUHSC_00007	9823	1728	145
SAOUHSC_00007	9847	1	1
SAOUHSC_00007	9853	1230	3435
SAOUHSC_00007	9859	1943	2309
SAOUHSC_00007	9861	2446	2691
SAOUHSC_00007	9874	4	1
SAOUHSC_00007	9887	1	0
SAOUHSC_00007	9892	2	1
SAOUHSC_00007	9916	2	3
SAOUHSC_00007	9922	1	0
SAOUHSC_00007	9934	21	11
SAOUHSC_00007	9943	2	0
SAOUHSC_00007	9967	0	0
SAOUHSC_00007	9982	344	10
SAOUHSC_00007	9997	1	0
SAOUHSC_00007	10012	0	0
SAOUHSC_00007	10024	0	1
SAOUHSC_00007	10028	9	674
SAOUHSC_00007	10043	0	1
SAOUHSC_00007	10066	0	3
SAOUHSC_00007	10074	623	3171
SAOUHSC_00007	10090	1	1
SAOUHSC_00007	10096	0	1
SAOUHSC_00007	10103	2	1
SAOUHSC_00007	10132	10	505
SAOUHSC_00007	10150	1463	1071
SAOUHSC_00007	10154	361	318
SAOUHSC_00007	10171	1	2
SAOUHSC_00007	10174	5	0
SAOUHSC_00007	10183	2	1
SAOUHSC_00007	10199	2	0
SAOUHSC_00007	10205	0	1
SAOUHSC_00007	10223	890	220
SAOUHSC_00007	10225	53	3
SAOUHSC_00007	10232	4	1
SAOUHSC_00007	10235	23	9
SAOUHSC_00007	10243	3	5
SAOUHSC_00007	10252	0	1
SAOUHSC_00007	10289	2	3
SAOUHSC_00007	10292	1	1
SAOUHSC_00007	10294	15	401
SAOUHSC_00007	10333	3	150
SAOUHSC_00007	10339	1	1
SAOUHSC_00007	10342	0	0
SAOUHSC_00007	10348	0	0
SAOUHSC_00007	10376	23	650
SAOUHSC_00007	10402	2	0
SAOUHSC_00007	10406	59	44
SAOUHSC_00007	10415	0	1
SAOUHSC_00007	10423	0	0
SAOUHSC_00007	10429	0	2
SAOUHSC_00007	10433	964	1264
SAOUHSC_00007	10451	2	3
SAOUHSC_00007	10456	223	17
IG_SAOUHSC_00008	10469	111	324
IG_SAOUHSC_00008	10474	0	1
IG_SAOUHSC_00008	10490	3	371
IG_SAOUHSC_00008	10493	0	1
IG_SAOUHSC_00008	10506	1	0
IG_SAOUHSC_00008	10516	285	7
IG_SAOUHSC_00008	10531	6	2
IG_SAOUHSC_00008	10537	9	473
IG_SAOUHSC_00008	10546	2	1
IG_SAOUHSC_00008	10549	0	1
IG_SAOUHSC_00008	10556	1	0
IG_SAOUHSC_00008	10567	0	1
IG_SAOUHSC_00008	10573	14	570
IG_SAOUHSC_00008	10575	129	6
IG_SAOUHSC_00008	10587	741	611
IG_SAOUHSC_00008	10606	0	0
IG_SAOUHSC_00008	10616	0	0
IG_SAOUHSC_00008	10622	47	198
IG_SAOUHSC_00008	10624	142	2
IG_SAOUHSC_00008	10626	23	319
IG_SAOUHSC_00008	10629	1	22
IG_SAOUHSC_00008	10636	0	1
IG_SAOUHSC_00008	10646	2	40
IG_SAOUHSC_00008	10649	1	9
IG_SAOUHSC_00008	10651	10	441
IG_SAOUHSC_00008	10668	0	0
IG_SAOUHSC_00008	10671	18	3
IG_SAOUHSC_00008	10681	9	3
IG_SAOUHSC_00008	10685	391	529
IG_SAOUHSC_00008	10690	2	5
IG_SAOUHSC_00008	10697	13	485
IG_SAOUHSC_00008	10700	66	291
IG_SAOUHSC_00008	10702	11	410
IG_SAOUHSC_00008	10708	42	453
IG_SAOUHSC_00008	10710	0	0
IG_SAOUHSC_00008	10725	29	28
IG_SAOUHSC_00008	10729	117	2
IG_SAOUHSC_00008	10734	1	0
IG_SAOUHSC_00008	10737	2	31
IG_SAOUHSC_00008	10741	118	119
IG_SAOUHSC_00008	10747	172	32
IG_SAOUHSC_00008	10758	0	2
IG_SAOUHSC_00008	10761	2	1
IG_SAOUHSC_00008	10768	0	0
IG_SAOUHSC_00008	10776	1	2
IG_SAOUHSC_00008	10781	0	0
IG_SAOUHSC_00008	10792	2	0
IG_SAOUHSC_00008	10795	269	353
IG_SAOUHSC_00008	10800	0	2
IG_SAOUHSC_00008	10802	6	328
IG_SAOUHSC_00008	10808	2	0
IG_SAOUHSC_00008	10812	10	204
IG_SAOUHSC_00008	10829	0	0
IG_SAOUHSC_00008	10843	7	219
IG_SAOUHSC_00008	10845	0	0
IG_SAOUHSC_00008	10864	0	0
IG_SAOUHSC_00008	10868	126	19
IG_SAOUHSC_00008	10871	103	17
IG_SAOUHSC_00008	10873	62	55
IG_SAOUHSC_00008	10885	5	2
IG_SAOUHSC_00008	10890	4563	2260
IG_SAOUHSC_00008	10892	235	581
SAOUHSC_00008	10900	0	0
SAOUHSC_00008	10902	190	361
SAOUHSC_00008	10906	924	323
SAOUHSC_00008	10921	0	0
SAOUHSC_00008	10934	1	1
SAOUHSC_00008	10937	98	22
SAOUHSC_00008	10948	1	3
SAOUHSC_00008	10973	1	0
SAOUHSC_00008	10987	1	0
SAOUHSC_00008	11006	0	0
SAOUHSC_00008	11014	3	1
SAOUHSC_00008	11024	742	194
SAOUHSC_00008	11027	2	1
SAOUHSC_00008	11049	1	0
SAOUHSC_00008	11054	1	0
SAOUHSC_00008	11057	92	247
SAOUHSC_00008	11060	1	2
SAOUHSC_00008	11074	2	0
SAOUHSC_00008	11078	1	1
SAOUHSC_00008	11086	2610	1507
SAOUHSC_00008	11090	56	704
SAOUHSC_00008	11092	0	0
SAOUHSC_00008	11106	1	3
SAOUHSC_00008	11108	6	115
SAOUHSC_00008	11116	6	5
SAOUHSC_00008	11131	0	0
SAOUHSC_00008	11152	1	0
SAOUHSC_00008	11176	5	147
SAOUHSC_00008	11182	1	0
SAOUHSC_00008	11197	0	0
SAOUHSC_00008	11207	10	323
SAOUHSC_00008	11212	0	0
SAOUHSC_00008	11215	184	18
SAOUHSC_00008	11239	53	2
SAOUHSC_00008	11245	0	0
SAOUHSC_00008	11257	1	0
SAOUHSC_00008	11267	11	13
SAOUHSC_00008	11269	1	7
SAOUHSC_00008	11279	431	1130
SAOUHSC_00008	11282	313	16
SAOUHSC_00008	11284	0	1
SAOUHSC_00008	11290	5	6
SAOUHSC_00008	11329	0	1
SAOUHSC_00008	11338	0	0
SAOUHSC_00008	11347	1	0
SAOUHSC_00008	11353	0	0
SAOUHSC_00008	11359	0	0
SAOUHSC_00008	11377	199	4
SAOUHSC_00008	11382	4	34
SAOUHSC_00008	11402	2	0
SAOUHSC_00008	11413	215	549
SAOUHSC_00008	11416	2	3
SAOUHSC_00008	11425	248	10
SAOUHSC_00008	11429	8	223
SAOUHSC_00008	11453	0	0
SAOUHSC_00008	11464	0	0
SAOUHSC_00008	11474	0	0
SAOUHSC_00008	11480	0	0
SAOUHSC_00008	11489	144	522
SAOUHSC_00008	11510	3	179
SAOUHSC_00008	11514	643	118
SAOUHSC_00008	11516	4	0
SAOUHSC_00008	11518	2290	835
SAOUHSC_00008	11533	2	10
SAOUHSC_00008	11538	1	0
SAOUHSC_00008	11563	0	5
SAOUHSC_00008	11579	0	0
SAOUHSC_00008	11588	2	0
SAOUHSC_00008	11590	1455	67
SAOUHSC_00008	11598	9	2
SAOUHSC_00008	11624	1	1
SAOUHSC_00008	11642	0	0
SAOUHSC_00008	11657	0	2
SAOUHSC_00008	11671	3	179
SAOUHSC_00008	11686	1	0
SAOUHSC_00008	11707	469	262
SAOUHSC_00008	11713	2	4
SAOUHSC_00008	11724	6	73
SAOUHSC_00008	11726	5584	1809
SAOUHSC_00008	11738	378	191
SAOUHSC_00008	11740	187	22
SAOUHSC_00008	11770	2	5
SAOUHSC_00008	11778	134	151
SAOUHSC_00008	11783	0	1
SAOUHSC_00008	11794	0	2
SAOUHSC_00008	11816	0	0
SAOUHSC_00008	11822	1	0
SAOUHSC_00008	11831	681	688
SAOUHSC_00008	11833	3	40
SAOUHSC_00008	11861	2	0
SAOUHSC_00008	11873	1	0
SAOUHSC_00008	11891	1	21
SAOUHSC_00008	11905	50	2
SAOUHSC_00008	11915	4	32
SAOUHSC_00008	11920	423	386
SAOUHSC_00008	11926	127	2
SAOUHSC_00008	11935	1	1
SAOUHSC_00008	11944	3	0
SAOUHSC_00008	11959	2	1
SAOUHSC_00008	11968	3	0
SAOUHSC_00008	11971	1	0
SAOUHSC_00008	11983	800	14
SAOUHSC_00008	11995	370	7
SAOUHSC_00008	12008	2	2
SAOUHSC_00008	12044	1	3
SAOUHSC_00008	12051	0	8
SAOUHSC_00008	12080	0	0
SAOUHSC_00008	12088	1	0
SAOUHSC_00008	12113	2	0
SAOUHSC_00008	12145	626	405
SAOUHSC_00008	12149	1	1
SAOUHSC_00008	12158	335	2
SAOUHSC_00008	12167	0	11
SAOUHSC_00008	12177	1	0
SAOUHSC_00008	12185	1	1
SAOUHSC_00008	12224	1	0
SAOUHSC_00008	12232	1	0
SAOUHSC_00008	12247	0	1
SAOUHSC_00008	12265	0	0
SAOUHSC_00008	12288	174	57
SAOUHSC_00008	12305	112	568
SAOUHSC_00008	12320	1	1
SAOUHSC_00008	12341	0	3
SAOUHSC_00008	12347	9	225
SAOUHSC_00008	12366	0	0
SAOUHSC_00008	12370	1	1
SAOUHSC_00008	12384	0	2
SAOUHSC_00008	12405	323	6
IG_SAOUHSC_00009	12435	2	0
IG_SAOUHSC_00009	12451	36	1
IG_SAOUHSC_00009	12453	483	154
IG_SAOUHSC_00009	12461	11	333
IG_SAOUHSC_00009	12463	1	0
IG_SAOUHSC_00009	12466	1	2
IG_SAOUHSC_00009	12472	1	1
IG_SAOUHSC_00009	12477	12	5
IG_SAOUHSC_00009	12480	5	0
IG_SAOUHSC_00009	12494	2	2
IG_SAOUHSC_00009	12503	3	5
IG_SAOUHSC_00009	12506	2	3
IG_SAOUHSC_00009	12508	15	9
IG_SAOUHSC_00009	12510	2	1
IG_SAOUHSC_00009	12520	1	1
IG_SAOUHSC_00009	12538	0	1
IG_SAOUHSC_00009	12559	1	2
IG_SAOUHSC_00009	12561	4	5
IG_SAOUHSC_00009	12563	1	4
IG_SAOUHSC_00009	12571	2	1
IG_SAOUHSC_00009	12575	2	1
IG_SAOUHSC_00009	12579	4	3
IG_SAOUHSC_00009	12584	2	0
IG_SAOUHSC_00009	12602	0	0
IG_SAOUHSC_00009	12609	1	0
IG_SAOUHSC_00009	12614	0	0
IG_SAOUHSC_00009	12629	0	2
IG_SAOUHSC_00009	12635	0	0
IG_SAOUHSC_00009	12640	1	0
IG_SAOUHSC_00009	12646	1	1
IG_SAOUHSC_00009	12648	5	0
IG_SAOUHSC_00009	12653	5	61
IG_SAOUHSC_00009	12661	6	205
IG_SAOUHSC_00009	12665	1	0
IG_SAOUHSC_00009	12680	261	194
IG_SAOUHSC_00009	12696	2	2
IG_SAOUHSC_00009	12715	4	3
IG_SAOUHSC_00009	12722	8	6
IG_SAOUHSC_00009	12729	0	0
IG_SAOUHSC_00009	12737	104	392
IG_SAOUHSC_00009	12749	0	1
IG_SAOUHSC_00009	12752	11	447
IG_SAOUHSC_00009	12759	1	1
IG_SAOUHSC_00009	12763	0	1
IG_SAOUHSC_00009	12784	3	4
SAOUHSC_00009	12790	1	0
SAOUHSC_00009	12797	1	0
SAOUHSC_00009	12802	0	0
SAOUHSC_00009	12827	2	1
SAOUHSC_00009	12844	1	1
SAOUHSC_00009	12868	2	0
SAOUHSC_00009	12880	3	1
SAOUHSC_00009	12902	4	0
SAOUHSC_00009	12907	0	1
SAOUHSC_00009	12911	0	0
SAOUHSC_00009	12941	2	1
SAOUHSC_00009	12944	2	1
SAOUHSC_00009	12949	4	6
SAOUHSC_00009	12967	0	2
SAOUHSC_00009	12977	1	0
SAOUHSC_00009	12980	0	0
SAOUHSC_00009	13021	1	0
SAOUHSC_00009	13031	3	0
SAOUHSC_00009	13034	2	0
SAOUHSC_00009	13046	0	2
SAOUHSC_00009	13054	3	3
SAOUHSC_00009	13067	1	0
SAOUHSC_00009	13070	1	2
SAOUHSC_00009	13082	1	0
SAOUHSC_00009	13094	3	1
SAOUHSC_00009	13105	7	2
SAOUHSC_00009	13108	5	6
SAOUHSC_00009	13120	3	1
SAOUHSC_00009	13145	1	0
SAOUHSC_00009	13157	0	1
SAOUHSC_00009	13169	3	1
SAOUHSC_00009	13211	1	0
SAOUHSC_00009	13216	3	3
SAOUHSC_00009	13276	2	4
SAOUHSC_00009	13278	3	0
SAOUHSC_00009	13282	1	0
SAOUHSC_00009	13303	2	0
SAOUHSC_00009	13315	1	3
SAOUHSC_00009	13323	51	35
SAOUHSC_00009	13325	12	9
SAOUHSC_00009	13331	3	2
SAOUHSC_00009	13340	2	1
SAOUHSC_00009	13356	9	1
SAOUHSC_00009	13358	1	8
SAOUHSC_00009	13372	1	0
SAOUHSC_00009	13394	3	1
SAOUHSC_00009	13401	0	0
SAOUHSC_00009	13406	0	0
SAOUHSC_00009	13417	2	2
SAOUHSC_00009	13421	2	2
SAOUHSC_00009	13438	0	0
SAOUHSC_00009	13442	0	0
SAOUHSC_00009	13447	0	2
SAOUHSC_00009	13462	2	2
SAOUHSC_00009	13464	2	0
SAOUHSC_00009	13466	5	0
SAOUHSC_00009	13486	1	2
SAOUHSC_00009	13492	1	0
SAOUHSC_00009	13503	0	0
SAOUHSC_00009	13508	0	0
SAOUHSC_00009	13517	0	0
SAOUHSC_00009	13531	0	3
SAOUHSC_00009	13571	0	0
SAOUHSC_00009	13592	2	2
SAOUHSC_00009	13598	1	1
SAOUHSC_00009	13609	0	1
SAOUHSC_00009	13618	0	0
SAOUHSC_00009	13631	0	1
SAOUHSC_00009	13645	1	2
SAOUHSC_00009	13681	0	0
SAOUHSC_00009	13714	1	0
SAOUHSC_00009	13723	1	0
SAOUHSC_00009	13729	0	0
SAOUHSC_00009	13734	1	0
SAOUHSC_00009	13745	1	0
SAOUHSC_00009	13750	6	10
SAOUHSC_00009	13754	3075	1953
SAOUHSC_00009	13763	0	0
SAOUHSC_00009	13772	1	2
SAOUHSC_00009	13788	5	4
SAOUHSC_00009	13795	3	0
SAOUHSC_00009	13807	3	2
SAOUHSC_00009	13815	0	0
SAOUHSC_00009	13824	1	0
SAOUHSC_00009	13826	0	1
SAOUHSC_00009	13835	1	1
SAOUHSC_00009	13853	2	0
SAOUHSC_00009	13877	0	0
SAOUHSC_00009	13907	0	0
SAOUHSC_00009	13918	1	0
SAOUHSC_00009	13925	1	3
SAOUHSC_00009	13930	0	0
SAOUHSC_00009	13937	2	1
SAOUHSC_00009	13945	9	10
SAOUHSC_00009	13958	2	2
SAOUHSC_00009	13970	1	0
SAOUHSC_00009	13983	2	2
SAOUHSC_00009	14005	0	2
SAOUHSC_00009	14023	0	0
SAOUHSC_00009	14026	0	0
SAOUHSC_00009	14033	0	1
SAOUHSC_00009	14042	2	0
SAOUHSC_00009	14066	0	0
SAOUHSC_00009	14070	2	0
IG_SAOUHSC_00010	14079	0	0
IG_SAOUHSC_00010	14083	0	19
IG_SAOUHSC_00010	14092	1	0
IG_SAOUHSC_00010	14099	152	1018
IG_SAOUHSC_00010	14101	166	358
IG_SAOUHSC_00010	14103	1218	884
IG_SAOUHSC_00010	14107	698	446
IG_SAOUHSC_00010	14111	50	355
IG_SAOUHSC_00010	14113	73	592
IG_SAOUHSC_00010	14117	2	6
IG_SAOUHSC_00010	14133	158	61
IG_SAOUHSC_00010	14138	0	0
IG_SAOUHSC_00010	14142	230	7
IG_SAOUHSC_00010	14145	24	2
IG_SAOUHSC_00010	14150	0	0
IG_SAOUHSC_00010	14191	0	0
IG_SAOUHSC_00010	14197	14	50
IG_SAOUHSC_00010	14199	7	289
IG_SAOUHSC_00010	14202	164	95
IG_SAOUHSC_00010	14219	18	608
IG_SAOUHSC_00010	14228	1	15
IG_SAOUHSC_00010	14233	27	437
IG_SAOUHSC_00010	14246	3	1
IG_SAOUHSC_00010	14268	1	0
IG_SAOUHSC_00010	14270	0	1
IG_SAOUHSC_00010	14279	0	1
IG_SAOUHSC_00010	14286	2	23
IG_SAOUHSC_00010	14290	300	8
IG_SAOUHSC_00010	14300	41	3
IG_SAOUHSC_00010	14310	4	0
IG_SAOUHSC_00010	14317	0	1
IG_SAOUHSC_00010	14336	1	0
IG_SAOUHSC_00010	14339	1	2
IG_SAOUHSC_00010	14341	3	1
IG_SAOUHSC_00010	14356	1	0
IG_SAOUHSC_00010	14361	1	2
IG_SAOUHSC_00010	14376	0	2
IG_SAOUHSC_00010	14380	1043	543
IG_SAOUHSC_00010	14383	3	0
IG_SAOUHSC_00010	14390	60	90
IG_SAOUHSC_00010	14392	5	5
IG_SAOUHSC_00010	14403	2	1
IG_SAOUHSC_00010	14408	2	0
IG_SAOUHSC_00010	14425	0	2
IG_SAOUHSC_00010	14427	3	1
IG_SAOUHSC_00010	14438	311	9
IG_SAOUHSC_00010	14450	7	5
IG_SAOUHSC_00010	14471	0	0
IG_SAOUHSC_00010	14473	0	1
IG_SAOUHSC_00010	14481	0	0
IG_SAOUHSC_00010	14483	0	0
IG_SAOUHSC_00010	14492	4	6
IG_SAOUHSC_00010	14496	1	2
IG_SAOUHSC_00010	14506	1	0
IG_SAOUHSC_00010	14516	0	0
IG_SAOUHSC_00010	14523	21	1
IG_SAOUHSC_00010	14531	0	0
IG_SAOUHSC_00010	14537	132	6
IG_SAOUHSC_00010	14541	2	6
IG_SAOUHSC_00010	14565	1	1
IG_SAOUHSC_00010	14573	0	0
IG_SAOUHSC_00010	14576	2	74
IG_SAOUHSC_00010	14588	0	0
IG_SAOUHSC_00010	14606	2	0
IG_SAOUHSC_00010	14628	3	30
IG_SAOUHSC_00010	14634	2	0
IG_SAOUHSC_00010	14641	0	0
IG_SAOUHSC_00010	14646	0	6
IG_SAOUHSC_00010	14648	0	1
IG_SAOUHSC_00010	14656	364	25
IG_SAOUHSC_00010	14659	14	6
IG_SAOUHSC_00010	14664	6	315
IG_SAOUHSC_00010	14668	352	428
IG_SAOUHSC_00010	14670	1	0
IG_SAOUHSC_00010	14673	11	3
IG_SAOUHSC_00010	14683	4	5
IG_SAOUHSC_00010	14687	446	65
IG_SAOUHSC_00010	14689	148	4
IG_SAOUHSC_00010	14691	296	208
IG_SAOUHSC_00010	14695	178	317
IG_SAOUHSC_00010	14697	156	41
IG_SAOUHSC_00010	14714	6	8
SAOUHSC_00010	14735	2	0
SAOUHSC_00010	14742	0	0
SAOUHSC_00010	14763	2	2
SAOUHSC_00010	14774	0	0
SAOUHSC_00010	14782	2	0
SAOUHSC_00010	14796	8	186
SAOUHSC_00010	14808	19	1
SAOUHSC_00010	14832	1	1
SAOUHSC_00010	14835	4	89
SAOUHSC_00010	14840	0	0
SAOUHSC_00010	14855	15	69
SAOUHSC_00010	14865	4	11
SAOUHSC_00010	14867	2021	1813
SAOUHSC_00010	14869	592	122
SAOUHSC_00010	14889	57	2
SAOUHSC_00010	14892	376	16
SAOUHSC_00010	14907	101	8
SAOUHSC_00010	14909	4	25
SAOUHSC_00010	14916	209	62
SAOUHSC_00010	14922	1803	1069
SAOUHSC_00010	14924	0	0
SAOUHSC_00010	14936	288	67
SAOUHSC_00010	14939	4	170
SAOUHSC_00010	14945	64	152
SAOUHSC_00010	14949	1	0
SAOUHSC_00010	14954	3	0
SAOUHSC_00010	14975	803	493
SAOUHSC_00010	14979	2490	799
SAOUHSC_00010	15007	5	192
SAOUHSC_00010	15032	0	0
SAOUHSC_00010	15041	0	0
SAOUHSC_00010	15044	1	1
SAOUHSC_00010	15072	3	2
SAOUHSC_00010	15079	12	615
SAOUHSC_00010	15083	211	6
SAOUHSC_00010	15096	1	1
SAOUHSC_00010	15123	333	6
SAOUHSC_00010	15136	115	57
SAOUHSC_00010	15140	2	0
SAOUHSC_00010	15161	56	2
SAOUHSC_00010	15173	3	27
SAOUHSC_00010	15184	295	16
SAOUHSC_00010	15186	488	18
SAOUHSC_00010	15206	0	0
SAOUHSC_00010	15212	0	2
SAOUHSC_00010	15222	1	1
SAOUHSC_00010	15231	1	1
SAOUHSC_00010	15237	1	1
SAOUHSC_00010	15270	2	1
SAOUHSC_00010	15273	0	111
SAOUHSC_00010	15284	0	1
SAOUHSC_00010	15292	559	315
SAOUHSC_00010	15296	2339	234
SAOUHSC_00010	15299	2	1
SAOUHSC_00010	15306	0	1
SAOUHSC_00010	15317	3	40
SAOUHSC_00010	15320	15	123
SAOUHSC_00010	15329	1	1
SAOUHSC_00010	15335	3	2
SAOUHSC_00010	15339	1633	1388
SAOUHSC_00010	15345	207	6
SAOUHSC_00010	15355	280	7
SAOUHSC_00010	15359	2	2
SAOUHSC_00010	15365	2	0
SAOUHSC_00010	15368	254	5
SAOUHSC_00010	15395	0	1
SAOUHSC_00012	15418	2	0
SAOUHSC_00012	15425	816	19
SAOUHSC_00012	15436	1	0
SAOUHSC_00012	15439	53	569
SAOUHSC_00012	15443	10	175
SAOUHSC_00012	15448	104	2
SAOUHSC_00012	15458	1	1
SAOUHSC_00012	15463	6	9
SAOUHSC_00012	15469	15	30
SAOUHSC_00012	15472	132	8
SAOUHSC_00012	15482	1	2
SAOUHSC_00012	15484	17	27
SAOUHSC_00012	15491	166	2
SAOUHSC_00012	15538	14	20
SAOUHSC_00012	15545	2	0
SAOUHSC_00012	15559	0	2
SAOUHSC_00012	15563	0	0
SAOUHSC_00012	15587	0	1
SAOUHSC_00012	15615	2	1
SAOUHSC_00012	15617	822	648
SAOUHSC_00012	15622	3	2
SAOUHSC_00012	15633	39	5
SAOUHSC_00012	15638	1	0
SAOUHSC_00012	15659	2	3
SAOUHSC_00012	15664	0	1
SAOUHSC_00012	15668	179	310
SAOUHSC_00012	15670	0	1
SAOUHSC_00012	15680	5	0
SAOUHSC_00012	15685	1	2
SAOUHSC_00012	15689	258	91
SAOUHSC_00012	15692	0	1
SAOUHSC_00012	15698	104	92
SAOUHSC_00012	15701	0	0
SAOUHSC_00012	15713	1	3
SAOUHSC_00012	15727	0	1
SAOUHSC_00012	15741	0	0
IG_SAOUHSC_00013	15747	0	1
IG_SAOUHSC_00013	15769	1	0
IG_SAOUHSC_00013	15773	82	8
IG_SAOUHSC_00013	15779	476	297
IG_SAOUHSC_00013	15783	0	0
IG_SAOUHSC_00013	15791	0	0
IG_SAOUHSC_00013	15794	2	1
IG_SAOUHSC_00013	15811	1	0
IG_SAOUHSC_00013	15813	200	215
IG_SAOUHSC_00013	15824	2	2
IG_SAOUHSC_00013	15829	2	0
IG_SAOUHSC_00013	15846	1	2
IG_SAOUHSC_00013	15848	298	422
IG_SAOUHSC_00013	15852	4	1
IG_SAOUHSC_00013	15865	0	0
IG_SAOUHSC_00013	15881	0	1
IG_SAOUHSC_00013	15892	0	1
IG_SAOUHSC_00013	15899	0	1
IG_SAOUHSC_00013	15905	356	9
IG_SAOUHSC_00013	15927	1	0
IG_SAOUHSC_00013	15934	0	9
IG_SAOUHSC_00013	15945	0	0
IG_SAOUHSC_00013	15952	0	0
IG_SAOUHSC_00013	15985	45	57
IG_SAOUHSC_00013	16003	2	1
IG_SAOUHSC_00013	16005	5	113
IG_SAOUHSC_00013	16016	4	0
IG_SAOUHSC_00013	16030	0	0
IG_SAOUHSC_00013	16041	3	0
IG_SAOUHSC_00013	16045	1198	637
IG_SAOUHSC_00013	16047	162	3
IG_SAOUHSC_00013	16058	1	1
IG_SAOUHSC_00013	16068	0	0
IG_SAOUHSC_00013	16090	1	0
SAOUHSC_00013	16115	2	0
SAOUHSC_00013	16122	0	0
SAOUHSC_00013	16126	157	64
SAOUHSC_00013	16131	1	1
SAOUHSC_00013	16137	1	0
SAOUHSC_00013	16147	53	33
SAOUHSC_00013	16150	0	0
SAOUHSC_00013	16170	454	88
SAOUHSC_00013	16174	1	2
SAOUHSC_00013	16190	2	1
SAOUHSC_00013	16205	0	1
SAOUHSC_00013	16221	7	321
SAOUHSC_00013	16227	97	3
SAOUHSC_00013	16242	0	0
SAOUHSC_00013	16257	3	1
SAOUHSC_00013	16262	1	2
SAOUHSC_00013	16277	2	1
SAOUHSC_00013	16300	7	1
SAOUHSC_00013	16313	8	2
SAOUHSC_00013	16315	869	590
SAOUHSC_00013	16317	4	4
SAOUHSC_00013	16331	1	0
SAOUHSC_00013	16341	0	0
SAOUHSC_00013	16354	1	1
SAOUHSC_00013	16360	0	0
SAOUHSC_00013	16386	3	0
SAOUHSC_00013	16405	0	1
SAOUHSC_00013	16413	0	0
SAOUHSC_00013	16419	20	0
SAOUHSC_00013	16426	7	1
SAOUHSC_00013	16428	95	343
SAOUHSC_00013	16450	454	164
SAOUHSC_00013	16452	515	111
SAOUHSC_00013	16466	2	0
SAOUHSC_00013	16471	0	2
SAOUHSC_00013	16477	0	0
SAOUHSC_00013	16480	2	2
SAOUHSC_00013	16485	4	1
SAOUHSC_00013	16488	2	1
SAOUHSC_00013	16507	1	1
SAOUHSC_00013	16524	3	1
SAOUHSC_00013	16529	228	5
SAOUHSC_00013	16548	1	1
SAOUHSC_00013	16552	1	0
SAOUHSC_00013	16561	0	1
SAOUHSC_00013	16592	3	1
SAOUHSC_00013	16594	7	12
SAOUHSC_00013	16597	0	2
SAOUHSC_00013	16642	0	0
SAOUHSC_00013	16653	239	10
SAOUHSC_00013	16657	4	126
SAOUHSC_00013	16671	2	0
SAOUHSC_00013	16685	2	0
SAOUHSC_00013	16703	0	1
SAOUHSC_00013	16717	1	19
SAOUHSC_00013	16731	142	16
SAOUHSC_00013	16739	0	1
SAOUHSC_00013	16756	0	0
SAOUHSC_00013	16759	0	0
SAOUHSC_00013	16765	1	0
SAOUHSC_00013	16790	21	1
SAOUHSC_00013	16803	110	2
SAOUHSC_00013	16809	2	0
SAOUHSC_00013	16816	1	1
SAOUHSC_00013	16848	1	2
SAOUHSC_00013	16861	1	0
SAOUHSC_00013	16869	0	0
SAOUHSC_00013	16884	1	0
SAOUHSC_00013	16899	129	128
SAOUHSC_00013	16911	323	8
SAOUHSC_00013	16913	2	1
SAOUHSC_00013	16938	3	0
SAOUHSC_00013	16951	328	8
SAOUHSC_00013	16955	0	2
SAOUHSC_00013	16981	1	0
SAOUHSC_00013	17004	3	5
SAOUHSC_00013	17007	2	0
SAOUHSC_00013	17014	2	0
SAOUHSC_00013	17017	4	0
SAOUHSC_00013	17029	158	25
SAOUHSC_00013	17034	1272	483
SAOUHSC_00013	17036	2	1
SAOUHSC_00013	17046	1	0
SAOUHSC_00013	17052	0	0
SAOUHSC_00013	17062	7	2
SAOUHSC_00013	17068	2	4
SAOUHSC_00013	17072	230	5
IG_SAOUHSC_00014	17075	25	2
IG_SAOUHSC_00014	17078	564	27
IG_SAOUHSC_00014	17080	168	219
IG_SAOUHSC_00014	17082	461	234
IG_SAOUHSC_00014	17104	2	1
IG_SAOUHSC_00014	17115	0	0
IG_SAOUHSC_00014	17120	1	2
IG_SAOUHSC_00014	17134	2	1
IG_SAOUHSC_00014	17139	537	365
IG_SAOUHSC_00014	17157	382	11
IG_SAOUHSC_00014	17162	5	55
IG_SAOUHSC_00014	17168	11	0
IG_SAOUHSC_00014	17186	0	1
IG_SAOUHSC_00014	17190	1	1
IG_SAOUHSC_00014	17199	0	2
IG_SAOUHSC_00014	17203	6	7
IG_SAOUHSC_00014	17247	187	6
IG_SAOUHSC_00014	17252	0	0
IG_SAOUHSC_00014	17256	13	8
IG_SAOUHSC_00014	17260	184	6
IG_SAOUHSC_00014	17262	5	6
IG_SAOUHSC_00014	17276	0	0
IG_SAOUHSC_00014	17279	0	0
IG_SAOUHSC_00014	17287	7	2
IG_SAOUHSC_00014	17296	0	0
IG_SAOUHSC_00014	17304	110	103
IG_SAOUHSC_00014	17311	4	2
IG_SAOUHSC_00014	17313	0	2
IG_SAOUHSC_00014	17321	0	1
IG_SAOUHSC_00014	17331	0	0
IG_SAOUHSC_00014	17340	0	0
IG_SAOUHSC_00014	17345	0	0
IG_SAOUHSC_00014	17348	4	305
IG_SAOUHSC_00014	17352	574	11
IG_SAOUHSC_00014	17354	12	593
IG_SAOUHSC_00014	17358	1	1
IG_SAOUHSC_00014	17364	3	0
SAOUHSC_00014	17377	7	21
SAOUHSC_00014	17393	2	0
SAOUHSC_00014	17400	2	12
SAOUHSC_00014	17411	13	396
SAOUHSC_00014	17432	66	161
SAOUHSC_00014	17444	3	9
SAOUHSC_00014	17450	3	2
SAOUHSC_00014	17452	2	1
SAOUHSC_00014	17456	0	1
SAOUHSC_00014	17468	0	0
SAOUHSC_00014	17474	2	0
SAOUHSC_00014	17477	8	218
SAOUHSC_00014	17486	12	7
SAOUHSC_00014	17498	1	0
SAOUHSC_00014	17505	0	1
SAOUHSC_00014	17513	1	0
SAOUHSC_00014	17520	2	0
SAOUHSC_00014	17528	252	5
SAOUHSC_00014	17544	0	0
SAOUHSC_00014	17553	641	8
SAOUHSC_00014	17556	2	2
SAOUHSC_00014	17561	1	2
SAOUHSC_00014	17565	1111	925
SAOUHSC_00014	17567	1	0
SAOUHSC_00014	17579	0	1
SAOUHSC_00014	17583	137	2
SAOUHSC_00014	17586	693	1810
SAOUHSC_00014	17597	697	52
SAOUHSC_00014	17609	10	253
SAOUHSC_00014	17612	1	0
SAOUHSC_00014	17618	0	2
SAOUHSC_00014	17630	1	0
SAOUHSC_00014	17634	1	0
SAOUHSC_00014	17664	1	0
SAOUHSC_00014	17675	7	39
SAOUHSC_00014	17678	14	759
SAOUHSC_00014	17680	8	285
SAOUHSC_00014	17684	1	19
SAOUHSC_00014	17693	0	1
SAOUHSC_00014	17705	0	1
SAOUHSC_00014	17714	0	0
SAOUHSC_00014	17724	581	12
SAOUHSC_00014	17729	257	97
SAOUHSC_00014	17732	7	197
SAOUHSC_00014	17768	0	0
SAOUHSC_00014	17771	616	14
SAOUHSC_00014	17792	9	272
SAOUHSC_00014	17805	2	0
SAOUHSC_00014	17829	1	0
SAOUHSC_00014	17840	3	1
SAOUHSC_00014	17843	2	0
SAOUHSC_00014	17856	2	4
SAOUHSC_00014	17876	71	115
SAOUHSC_00014	17892	0	0
SAOUHSC_00014	17898	1	0
SAOUHSC_00014	17906	1	1
SAOUHSC_00014	17915	1	0
SAOUHSC_00014	17919	6	0
SAOUHSC_00014	17924	1	0
SAOUHSC_00014	17931	0	4
SAOUHSC_00014	17945	0	0
SAOUHSC_00014	17955	1	0
SAOUHSC_00014	17964	0	0
SAOUHSC_00014	17972	0	2
SAOUHSC_00014	17976	1	0
SAOUHSC_00014	18006	10	5
SAOUHSC_00014	18011	2	1
SAOUHSC_00014	18014	1	0
SAOUHSC_00014	18020	225	2
SAOUHSC_00014	18022	1903	1792
SAOUHSC_00014	18027	0	1
SAOUHSC_00014	18033	2	0
SAOUHSC_00014	18038	473	1709
SAOUHSC_00014	18044	417	73
SAOUHSC_00014	18047	455	16
SAOUHSC_00014	18051	2	4
SAOUHSC_00014	18086	0	0
SAOUHSC_00014	18104	1	4
SAOUHSC_00014	18110	0	1
SAOUHSC_00014	18113	45	25
SAOUHSC_00014	18118	1210	4843
SAOUHSC_00014	18120	1	2
SAOUHSC_00014	18131	5	141
SAOUHSC_00014	18138	1	0
SAOUHSC_00014	18153	3	4
SAOUHSC_00014	18179	0	1
SAOUHSC_00014	18188	2	0
SAOUHSC_00014	18191	1	0
SAOUHSC_00014	18198	0	1
SAOUHSC_00014	18204	2	1
SAOUHSC_00014	18209	0	4
SAOUHSC_00014	18219	0	0
SAOUHSC_00014	18228	535	2167
SAOUHSC_00014	18233	223	8
SAOUHSC_00014	18239	1	0
SAOUHSC_00014	18249	0	0
SAOUHSC_00014	18257	185	3
SAOUHSC_00014	18288	350	14
SAOUHSC_00014	18294	1	1
IG_SAOUHSC_00015	18305	0	0
IG_SAOUHSC_00015	18316	3	12
SAOUHSC_00015	18335	4	1
SAOUHSC_00015	18346	22	38
SAOUHSC_00015	18349	2	2
SAOUHSC_00015	18352	2	72
SAOUHSC_00015	18388	0	1
SAOUHSC_00015	18397	173	47
SAOUHSC_00015	18404	2	0
SAOUHSC_00015	18410	13	11
SAOUHSC_00015	18413	9	1
SAOUHSC_00015	18419	226	277
SAOUHSC_00015	18421	405	187
SAOUHSC_00015	18427	416	427
SAOUHSC_00015	18437	2	0
SAOUHSC_00015	18458	8	288
SAOUHSC_00015	18464	1	3
SAOUHSC_00015	18475	0	0
SAOUHSC_00015	18490	0	0
SAOUHSC_00015	18503	1	0
SAOUHSC_00015	18507	2917	997
SAOUHSC_00015	18511	3738	1900
SAOUHSC_00015	18545	2	68
SAOUHSC_00015	18548	0	0
SAOUHSC_00015	18565	3	126
SAOUHSC_00015	18575	0	0
SAOUHSC_00015	18586	3	9
SAOUHSC_00015	18614	0	0
SAOUHSC_00015	18623	283	66
SAOUHSC_00015	18635	3	0
SAOUHSC_00015	18664	1	0
SAOUHSC_00015	18673	1072	254
SAOUHSC_00015	18688	1	1
SAOUHSC_00015	18697	1465	100
SAOUHSC_00015	18701	280	6
SAOUHSC_00015	18721	482	495
SAOUHSC_00015	18726	6	144
SAOUHSC_00015	18728	10	266
SAOUHSC_00015	18735	1	0
SAOUHSC_00015	18748	485	490
SAOUHSC_00015	18753	2	0
SAOUHSC_00015	18777	3	0
SAOUHSC_00015	18788	248	4
SAOUHSC_00015	18790	126	199
SAOUHSC_00015	18802	520	103
SAOUHSC_00015	18817	3249	2112
SAOUHSC_00015	18819	5	201
SAOUHSC_00015	18830	3	72
SAOUHSC_00015	18850	371	238
SAOUHSC_00015	18856	2	2
SAOUHSC_00015	18860	0	0
SAOUHSC_00015	18864	7	528
SAOUHSC_00015	18875	0	0
SAOUHSC_00015	18884	6	318
SAOUHSC_00015	18893	0	0
SAOUHSC_00015	18922	11	447
SAOUHSC_00015	18935	1	1
SAOUHSC_00015	18954	2	0
SAOUHSC_00015	18956	203	491
SAOUHSC_00015	18959	262	32
SAOUHSC_00015	18961	6	189
SAOUHSC_00015	18975	335	5
SAOUHSC_00015	18994	0	0
SAOUHSC_00015	18999	1	144
SAOUHSC_00015	19003	441	72
SAOUHSC_00015	19015	1	1
SAOUHSC_00015	19018	1	1
SAOUHSC_00015	19027	345	329
SAOUHSC_00015	19037	2	0
SAOUHSC_00015	19046	0	0
SAOUHSC_00015	19060	3	51
SAOUHSC_00015	19080	0	2
SAOUHSC_00015	19093	1077	20
SAOUHSC_00015	19099	254	5
SAOUHSC_00015	19103	3	2
SAOUHSC_00015	19121	1	1
SAOUHSC_00015	19132	0	0
SAOUHSC_00015	19141	385	8
SAOUHSC_00015	19150	1	1
SAOUHSC_00015	19165	3	183
SAOUHSC_00015	19171	0	1
SAOUHSC_00015	19177	0	0
SAOUHSC_00015	19205	0	0
SAOUHSC_00015	19211	2	29
SAOUHSC_00015	19214	0	0
SAOUHSC_00015	19220	0	1
SAOUHSC_00015	19233	313	8
SAOUHSC_00015	19241	0	1
SAOUHSC_00015	19265	6	4
SAOUHSC_00015	19273	6	7
SAOUHSC_00015	19300	0	0
SAOUHSC_00015	19307	0	0
SAOUHSC_00015	19334	0	0
SAOUHSC_00015	19346	974	14
SAOUHSC_00015	19360	871	478
SAOUHSC_00015	19391	0	1
SAOUHSC_00015	19409	2	0
SAOUHSC_00015	19414	0	0
SAOUHSC_00015	19422	3309	3457
SAOUHSC_00015	19429	1	1
SAOUHSC_00015	19432	3	65
SAOUHSC_00015	19459	0	1
SAOUHSC_00015	19480	377	91
SAOUHSC_00015	19484	0	0
SAOUHSC_00015	19498	8	7
SAOUHSC_00015	19511	483	29
SAOUHSC_00015	19514	1276	34
SAOUHSC_00015	19535	6	4
SAOUHSC_00015	19547	371	694
SAOUHSC_00015	19558	0	2
SAOUHSC_00015	19571	1	1
SAOUHSC_00015	19577	198	1
SAOUHSC_00015	19594	1	0
SAOUHSC_00015	19609	1	0
SAOUHSC_00015	19613	8	322
SAOUHSC_00015	19625	1	0
SAOUHSC_00015	19634	0	0
SAOUHSC_00015	19646	11	1
SAOUHSC_00015	19670	0	0
SAOUHSC_00015	19684	190	447
SAOUHSC_00015	19686	9330	6424
SAOUHSC_00015	19688	6	317
SAOUHSC_00015	19698	1	62
SAOUHSC_00015	19723	1	1
SAOUHSC_00015	19732	1	3
SAOUHSC_00015	19740	1	1
SAOUHSC_00015	19762	0	0
SAOUHSC_00015	19788	1466	434
SAOUHSC_00015	19796	7	392
SAOUHSC_00015	19799	1	1
SAOUHSC_00015	19804	233	410
SAOUHSC_00015	19808	1778	247
SAOUHSC_00015	19820	7	481
SAOUHSC_00015	19825	1	0
SAOUHSC_00015	19860	71	100
SAOUHSC_00015	19864	112	136
SAOUHSC_00015	19883	2	0
SAOUHSC_00015	19891	0	1
SAOUHSC_00015	19906	0	1
SAOUHSC_00015	19922	363	11
SAOUHSC_00015	19926	2286	1661
SAOUHSC_00015	19931	1	2
SAOUHSC_00015	19945	5	174
SAOUHSC_00015	19957	0	0
SAOUHSC_00015	19970	2	1
SAOUHSC_00015	19978	0	0
SAOUHSC_00015	20003	0	1
SAOUHSC_00015	20010	0	0
SAOUHSC_00015	20020	0	0
SAOUHSC_00015	20050	408	3
SAOUHSC_00015	20056	0	0
SAOUHSC_00015	20063	29	0
SAOUHSC_00015	20076	1443	1350
SAOUHSC_00015	20099	0	1
SAOUHSC_00015	20111	903	357
SAOUHSC_00015	20113	460	94
SAOUHSC_00015	20137	33	1
SAOUHSC_00015	20149	0	0
SAOUHSC_00015	20182	1	177
SAOUHSC_00015	20204	0	0
SAOUHSC_00015	20230	0	0
SAOUHSC_00015	20239	387	309
SAOUHSC_00015	20252	316	447
SAOUHSC_00015	20263	1375	142
SAOUHSC_00015	20267	152	13
SAOUHSC_00017	20289	2	1
SAOUHSC_00017	20296	362	2
SAOUHSC_00017	20308	1	0
SAOUHSC_00017	20314	1	17
SAOUHSC_00017	20320	0	0
SAOUHSC_00017	20326	0	1
SAOUHSC_00017	20341	1	69
SAOUHSC_00017	20349	1	1
SAOUHSC_00017	20355	4	2
SAOUHSC_00017	20360	1	0
SAOUHSC_00017	20368	13	3
SAOUHSC_00017	20376	0	1
SAOUHSC_00017	20390	138	5
SAOUHSC_00017	20397	4	30
SAOUHSC_00017	20413	5	0
SAOUHSC_00017	20419	2	0
SAOUHSC_00017	20427	5	219
SAOUHSC_00017	20433	1	1
SAOUHSC_00017	20482	1	0
SAOUHSC_00017	20490	0	0
SAOUHSC_00017	20502	0	0
SAOUHSC_00017	20523	3	1
SAOUHSC_00017	20548	0	0
SAOUHSC_00017	20565	1	19
SAOUHSC_00017	20569	162	4
SAOUHSC_00017	20592	6	2
SAOUHSC_00017	20608	1	0
SAOUHSC_00017	20611	0	0
SAOUHSC_00017	20620	0	0
SAOUHSC_00017	20626	71	128
SAOUHSC_00017	20637	0	4
SAOUHSC_00017	20658	1	0
SAOUHSC_00017	20663	0	0
SAOUHSC_00017	20665	138	1
SAOUHSC_00017	20673	294	32
SAOUHSC_00017	20680	0	0
SAOUHSC_00017	20685	29	119
SAOUHSC_00017	20689	1	1
SAOUHSC_00017	20704	2	28
SAOUHSC_00017	20715	1	0
SAOUHSC_00017	20732	2	0
IG_SAOUHSC_00018	20748	2	1
IG_SAOUHSC_00018	20757	1	0
SAOUHSC_00018	20771	0	1
SAOUHSC_00018	20778	4	1
SAOUHSC_00018	20801	0	0
SAOUHSC_00018	20827	3	1
SAOUHSC_00018	20837	2	1
SAOUHSC_00018	20840	1	1
SAOUHSC_00018	20842	3	2
SAOUHSC_00018	20858	1	0
SAOUHSC_00018	20861	2	1
SAOUHSC_00018	20864	1	1
SAOUHSC_00018	20895	4	1
SAOUHSC_00018	20897	2	0
SAOUHSC_00018	20915	0	0
SAOUHSC_00018	20938	24	9
SAOUHSC_00018	20948	0	1
SAOUHSC_00018	20951	0	0
SAOUHSC_00018	20968	1	1
SAOUHSC_00018	20986	0	0
SAOUHSC_00018	20999	2	1
SAOUHSC_00018	21027	1	0
SAOUHSC_00018	21040	4	2
SAOUHSC_00018	21044	0	2
SAOUHSC_00018	21052	5	3
SAOUHSC_00018	21075	1	0
SAOUHSC_00018	21078	1	0
SAOUHSC_00018	21080	1	3
SAOUHSC_00018	21086	0	1
SAOUHSC_00018	21095	1	0
SAOUHSC_00018	21106	0	1
SAOUHSC_00018	21113	0	0
SAOUHSC_00018	21134	0	1
SAOUHSC_00018	21137	0	0
SAOUHSC_00018	21153	1	1
SAOUHSC_00018	21155	2	0
SAOUHSC_00018	21172	0	0
SAOUHSC_00018	21184	1	1
SAOUHSC_00018	21208	0	1
SAOUHSC_00018	21214	4	3
SAOUHSC_00018	21242	0	0
SAOUHSC_00018	21262	1	0
SAOUHSC_00018	21273	2	0
SAOUHSC_00018	21302	1	1
SAOUHSC_00018	21320	2	1
SAOUHSC_00018	21322	1	0
SAOUHSC_00018	21326	2	1
SAOUHSC_00018	21333	2	0
SAOUHSC_00018	21343	1	1
SAOUHSC_00018	21379	1	1
SAOUHSC_00018	21383	1	0
SAOUHSC_00018	21406	3	1
SAOUHSC_00018	21410	1	3
SAOUHSC_00018	21428	2	0
SAOUHSC_00018	21431	0	0
SAOUHSC_00018	21461	22	0
SAOUHSC_00018	21465	2	0
SAOUHSC_00018	21467	0	1
SAOUHSC_00018	21476	0	0
SAOUHSC_00018	21487	0	1
SAOUHSC_00018	21508	0	1
SAOUHSC_00018	21518	0	0
SAOUHSC_00018	21527	0	0
SAOUHSC_00018	21556	0	0
SAOUHSC_00018	21566	1	1
SAOUHSC_00018	21569	1	0
SAOUHSC_00018	21596	543	675
SAOUHSC_00018	21599	2	2
SAOUHSC_00018	21601	3	3
SAOUHSC_00018	21607	1	0
SAOUHSC_00018	21611	1	1
SAOUHSC_00018	21616	3	4
SAOUHSC_00018	21623	2	0
SAOUHSC_00018	21635	0	0
SAOUHSC_00018	21644	1	0
SAOUHSC_00018	21653	0	0
SAOUHSC_00018	21662	0	0
SAOUHSC_00018	21670	0	5
SAOUHSC_00018	21677	0	1
SAOUHSC_00018	21691	1	0
SAOUHSC_00018	21709	0	1
SAOUHSC_00018	21729	1	0
SAOUHSC_00018	21733	2	1
SAOUHSC_00018	21749	1	0
[truncated: 267,584+ more rows]
